# Supplementary material for: Risk factors of suicidal spectrum behaviors in adults and adolescents with attention-deficit / hyperactivity disorder – a systematic review
Source: BMC Psychiatry. 2023 Aug 21;23:612. doi: 10.1186/s12888-023-05099-8 (PMC10441735; doi:10.1186/s12888-023-05099-8)
Supplement: Supplementary file 1 — Additional file 1. [file 12888_2023_5099_MOESM1_ESM.xlsx]

## Sheet: Ark1
Supplementary table 1 - An overview of the characteristics for each included study, including country, population, measures and main findings.
Reference	Country	Population	Measures for ADHD, comorbid conditions and suicidality / self-harm	Main findings
Arias A.J. et al. (2008) (43)	United States	1 761 adults with a lifetime diagnosis of cocaine and/or opoid dependence - 92 subjects with comorbid ADHD. 705 subjects without substance dependence (SD) were included for comparison only with respect to the lifetime prevalence of ADHD.	Assessed for lifetime DSM-IV diagnosis of ADHD and SD with the use of SSADDA Self-harm, suicidal ideation and intentionally self-injurious behavior: Self-report	Lifetime prevalence of ADHD in the SD sample was 5.22% (n = 92), vs 0.85% (n = 6) in group without SD. This was associated with an earlier age of first substance use, more SD and psychiatric diagnoses, a greater likelihood of attempted suicide and more hospitalizations. Particpants with comorbid ADHD were significantly more likely to have suicidal ideation, attempted suicide and engage in intenti…
Babinski D.E. et al. (2020) (23)	United States	162 263 women, 222 705 men with ADHD. 18-25 years. Age and sex-matched comparison group of young adults without ADHD.	ADHD: At least two documented clains listing a diagnosis of ADHD (ICD-9) from 2005-2014 in the 2014 MarketScan Commericial Claims and Encounters database, United States. Suicidal behaviour and suicide attempts: ICD-9 codes from 2014	Participants with ADHD were more frequently identified with depression, suicidal ideation and inpatient mental health care when compared to participants without ADHD. Significant ADHD x sex interaction (p < 0.0001) regarding the identification of suicidal ideation, but not for suicide attempts (p = 0.2815). ADHD was associated with suicidal ideation among women (OR 2.21, 95% CI 1.95-2.49), which …
Beauchaine T.P. et al. (2020) (24)	United States	All individuals in Sweden (n = 11.55 million).. 177 336 individuals diagnosed with ADHD, 11 371 854 not diagnosed with ADHD. A random sample of credit data from 189 267 individuals (n = 1970 ADHD cases) in the period 2002-2015.	ADHD and comorbidities: ICD diagnostic codes, obtained from national registries in Sweden. WHO codes for all prescription medications. Suicide: ICD codes for suicide as a cause of death from 2002-2015	ADHD lifetime prevalence of 0.015 based on ICD codes. Those with ADHD were more likely to die by suicide than those without at almost all ages below 60 years.There was an interaction effect between ADHD and financial distress on suicide. Those with ADHD in the highest default risk bins suicide at three times the rate of those with ADHD in the lowest default risk bins. When accounting for depressi…
Berkol T.D. et al. (2014) (54)	Turkey	135 bipolar patients followed at the Mood Disorders Unit of the Psychiatry Department at Istanbul Faculty of Medicine - 123 with BD- I, 6 with BD- II and 6 BD NS. 23 had both bipolar disorder and comorbid ADHD.	BD: Semi-structured clinical assessment, in accordance with DSM criteria. Diagnoses was made by two experienced clinicians. ADHD: ADHD-scale was administered. Afterwards, a semi-structured interview was conducted with each patient to assess for adult ADHD on the basis of the DSM-IV criteria.	The number of suicide attempts were higher in the BD with ADHD group than in the BD only group (p = 0.043). Those who had both BD and ADHD also had a marginally higher total number of depressive episodes.
Blanco-Vieria T. et al (2019) (25)	Brazil	955 adult patients with OCD from Brazilian Research Consortium of Obsessive-Compulsive Spectrum Disorders - 131 with comorbid ADHD	OCD: DSM-IV criteria. Directly nterviewed by a trained psychologist or psychiatrist. SCID-I to confirm diagnosis. The Dimensional Yale-Brown Obsessive-Compulsive Scales (DY-BOCS), the Yale-Brown Obsessive-Compulsive Scale (Y-BOCS) and other instruments for symptoms and severity. ADHD: KSADS-PL (DSM-IV criteria)	Lifetime prevalence of ADHD in adult OCD patients: 13.7% . The OCD+ADHD group had almost two times higher rate of suicide attempts compared with OCD adult subjects without ADHD. (18.32% vs 9.31%, p = 0.011) This did not remain significant in the regression analysis.
Delibas D.H. et al.(2019) (26)	Turkey	96 patients with the diagnosis of MDD. Aged 18-65 years. 48 of these patients had comorbid ADHD.	All subjects were interviewed with the Structured Clinical Interview for DSM-IV Axis 1 disorders. HDRS, WURS, the Adult ADD/ADHD DSM IV-Based Diagnostic Screening and Rating Scale and Personal and Social Performance Scale (PSP) was applied to all the cases. ADHD: Diagnosis ascertained by 2 separate psychiatrists, both by clinical interview and WURS score (≥36)	The idea of suicide (p < 0.018) and suicide attempts (p < 0.022) was found to be higher in the MDD+ADHD group, when compared to participants with MDD but not ADHD. An ADHD comorbidity was also associated with more suicidal attempts requriring more medical intervention (p < 0.001) and higher HDRS mean scores during admission and disharge.
Fitzgerald C. et al. (2019) (22)	Denmark	2.9 million individuals aged >10 years with Danish born parents, with information retrived from nationwide registers in Denmark.. Followed between 1995 and 2014. 32 540 people with ADHD.	ICD-8 and ICD-10 codes were used to define ADHD, psychiatric comorbidities and sucidal outcomes. Every person who had ever received a diagnosis of ADHD was considered as exposed from that date onward. The outcome of suicidal behavior was defined as having hospital contact for suicide attempt or death by suicide, ICD-8 and ICD-10 codes.	Those with ADHD had a 4.7-fold higher rate of suicidal behavior (95%Cl 4.34-5.06). Males with ADHD were found to have a 3.4-fold higher rate, while the females had a 9.1-fold higher rate, when compared with males without ADHD. Among those with ADHD, the rate was highest (IRR 10.07) in the age group 20-29 years. Parental psychiatric disorders or suicidal behavior was associated with a higher rate …
Freeman R.D. (2007) (52)	Canada	6,805 cases from the TIC database. Of these were 3,783 defined as "TS+ADHD", 2,055 as "TS-ADHD" and 967 as "TS-only".	TS diagnosed according to the DSM-III-TR criteria. DSM-IV criteria were used for diagnosis of comorbid disorders, including ADHD. Suicidal behavior was reported by clinicians.	Prevalence of ADHD in participants with TS: 55%. A comorbid ADHD diagnosis was significantly associated with self-injurious behavior (SIB) (p < 0.001 in children, p = 0.001 in adults). Age at onset of SIB in the TS+ADHD group was 7.4 years, compared with 10 years in the TS-ADHD. SIB was somewhat increased in participants with ADHD combined subtype (30%) vs inattentive (20%) (p < 0.05). 62% of SIB…
Fuller-Thomson E. et al. (2020) (27)	Canada	10,032 men and 11,712 women, from 2012 Candian Community Health Survey (CCHS-MH) 529 respondents with ADHD. Age 15 and older.	ADHD (self-report): Asked if they had been diagnosed with ADHD by a health professional Suicide attempts (self-report): Measured by response to the question "[Have you ever] attempted suicide or tried to take your own life?" Measures: learning disabilities (self-report), lifetime depressive disorders and lifetime generalized anxiety disorders, ACE (self-report), sociodemographic characteristics	Adults with ADHD were more likely to attempt suicide than those without ADHD (14.0% vs 2.7%, p < 0.001). This was the case for both sexes. When adjusting for sociodemographic factors, learning disabilities and lifetime depression and anxiety the odds ratio decreased, but remained significant (OR 1.56, 95%CI [1.08-2.25]).Significant positive correlates of suicide attempts among adults with ADHD: H…
Giupponi G. et al. (2020) (28)	Italy	132 adults - 63 ADHD inpatients (18 women, 45 men) and 69 healthy controls, aged 18-65 years.	ADHD: Diagnosed according to the DSM-5 criteria, retrived from medical records Self-injury and suicial behavior: C-SSRS	ADHD patients reported suicidal ideation more frequently than controls (46,0% vs 5.95%, p < 0.001). They also reported more often a history of actual suicide attempt (9,5% vs. 0.0%, p = 0.020) and self-injurious behavior without suicidal intent (15.9% vs. 3.8%, p = 0.033) than controls, with small effect sizes.
Gordon C.T. and Hinshaw S.P. (2017) (29)	United States	140 girls with ADHD and 88 age- and etnicity matched girls. 6-12 years at baseline. Prospective follow-up after 5 years (Wave 2) and 10 years (Wave 3, mean age 19.6) 93% retention rate.	ADHD: Ascertained in childhood via a screening process. The participant had to meet full criteria for ADHD with respect to diagnostic interview criteria. NSSI & suicide attempts: Self-Injury Questionnaire (SIQ), the Barkley suicide questionnaire and the Family Information Packet (FIP)	The relationship between W1 ADHD status and W3 NSSI frequency remained significant (p < 0.001), after controlling for age, maternal education and family income. Neither parental distress or dysfunctional parent-child interactions (PSDI) served as significant mediators.The relationship between W1 ADHD status and W3 NSSI severity was significant, after controlling for the same covariates. PSDI serv…
Guliz Mert D et al. (2015) (57)	Turkey	91 BD type 1 patients, who were treated between February 2014 and April 2014.	ADHD, PTSD: Diagnosis confirmed by the Turkish version 5.00 of the MINI, based on DSM-IV and ICD-10 criteria. Childhood trauma questionnaire (CTQ) was administered to all participants.	20 of 91 participants had comorbid ADHD. The number of major depressive episodes and history of emotional neglect were significant predictors of suicide attempts in patients with BD. ADHD was not a significant predictor (p = 0.067)
Harmanci H. et al. (2016) (53)	Turkey	100 patients with BD, 100 with MDD and 100 healthy controls. Age between 18 and 65 years.	MDD and BD were assigned according to the DSM-IV-TR criteria, using SCID-I. ADHD diagnosis was based on DSM-IV-TR criteria for any of the 3 ADHD subtypes. ASRS, WURS and TEMPS-A was applied to all participants.	48% of BD patients had current ADHD, compared to 25% of MDD patients and 12% of healthy controls. ADHD was significantly more frequent in BD adults. Those with both BD and ADHD had significantly more suicidal history than BD patients without ADHD (p = 0.039). Not significant for MDD+ADHD when compared to patients with only MDD (p = 0.051).
Hinshaw S.P. et al. (2012) (44)	United States	140 girls with ADHD and 88 age- and etnicity matched girls. 93 with ADHD-C, 47 with ADHD-I. 6-12 years at baseline. Prospective follow-up after 5 years (Wave 2) and 10 years (Wave 3, mean age 19.6) 93% retention rate.	ADHD: Ascertained in childhood via a screening process,. The participant had to meet full criteria for ADHD with respect to diagnostic interview criteria. Self-injury / suidide: Barkley Suicide Questionnaire and Self-Injury Questionnaire (SIQ)	Participants with childhood-diagnosed ADHD continued to display higher rates of ADHD and comorbid symptoms, showed more serious impairment and had higher rates of suicide attempts and self-injury than the comparison sample. Self-injury was significantly more likely (OR=4.4) in the ADHD-C group (51%) than in the comparison group (19%) and ADHD-I group (29%, OR 2.5). Participants with ADHD-C also h…
Hirvikoski T et al. (2020) (30)	Sweden	54 168 individuals with autism spectrum disorder (ASD) in Swedish national registers. 19 035 had ASD with comorbid ADHD, and 2894 individuals had ASD, ID and ADHD.	ASD, ADHD and intellectual disability (ID): Identfiied from the National Patient Register with the use of ICD-8, ICD-9 and ICD-10 diagnosis codes. Suicide attempts: ICD-8, ICD-9 and ICD-10 codes, identified from NPR Death by suicide: ICD-6, ICD-7, ICD-8, ICD-9 and ICD-10 codes, identified from Cause of Death register	The risk for suicidal behavior was highest in the ASD group without ID with comorbid ADHD (suicide attempt OR 7.25, most severe attempts i.e. requiring inpatient stay OR 12.37, suicide OR 13.09). Both genders had the highest risk in the case of comorbid ADHD. When adjusting for psychiatric comorbidity, the risk estimates was attenuated.
Icick R. et al. (2020) (31)	France	1294 treatment-seeking SUD patients from 8 countries. 26% females. Mean age 40 years.	ADHD: Ascertained using CAADID (DSM-IV criteria). ASRS was used to evaluate symptoms. SUD and other psychiatric disorders: MINI (DSM-IV). SCID-P was used to identify borderline personality disorder.	Adult ADHD was found in 19% of the SUD patients (n = 246). Significantly associated with more severe SUD profile and more frequent comorbid mood or BPD disorder. Independently associated with the number of psychiatric disorders. No significant difference was observed in history of suicidal thoughts / behaviors (37% vs 22%, p = 0.1734).
Kakuszi B. et al. (2018) (32)	Hungary	206 participants - 103 patients with ADHD, 103 healthy controls matched on gender, age and education. Age 18-65 years.	ADHD: Diagnosis according to the DSM IV criteria, confirmed with a semi-structured interview with the treating physician. CAARS was used to characterize the ADHD symptom domains. Suicidal ideation (SI): Assessed by Beck Depression Inventory (BDI)	Females with ADHD had significantly higher likelihood of SI (OR 25.0, 95%CI 2.89-200) than in males, where it was not significant (OR 2.90, 95%CI 0.75-5.81). After covariate adjustments, the assosiation remained significant. Comorbidities were associated with a moderate numerical increase in SI. "Problems with self-concept" scores on CAARS showed the closest association with SI in females (OR 5.6…
Lan W.H. et al. (2015) (55)	Taiwan	2000 patients with BD - 500 patients with comorbid BD and ADHD. Matched according to age and sex with 1500 patients with BD only. Age 15-24 years. Identified from Taiwan's National Health Insurance Research database.	BD, ADHD: Diagnosed according to ICD-9 codes by board-certificated psychiatrists based on their clinical judgement and interview between 2002-2008. All diagnoses were made at least twice. Attempted suicide: ICD-9 codes. Observed until the end of 2011.	Particpants with BD and ADHD had a greater incidence of attempted suicide, when compared to those with BD only (3.0% vs. 1.1%, p=0.005). ADHD was an independent risk factor for attempted suicide, among adolescent and young adults with BD, after adjusting for demographic factors and psychiatric comorbidities (HR 2.38, 95CI 1.13-5.00).
Laporte N. et al. (2017) (33)	Sweden	270 male violent offenders, 18-25 years old, who was incarcerated in Sweden between March 2010 and July 2012.	ADHD and other psychiatric disorders: Assessed according to the DSM-IV criteria, based on information from SCID-I, SCID-II, the Asperger syndrome / high functioning autism diagnostic interview and file information. DSH: Collected from files and interview, separately for NSSI and suicide attempts	ADHD in adulthood was significantly associated with DSH (p = 0.005). It did not remain significant after multivariate ajustments. ADHD in childhood was not significantly associated with DSH (p=0.069). DSH participants had significantly more childhood AD symptoms (p=0.022, Cohens d = 0.29), adult AD symptoms (p=0.016, d = 0.30) and adult HD symptoms (p=0.02, d = 0.28) than those who did not self h…
Ljung T. et al. (2014) (50)	Sweden	51 707 patients with ADHD (69,8% males) in Sweden and their relatives. Control participants were matched 1:5 on sex and birth year. Identified through population-based registers.	ADHD: Identified from the NPR (ICD-9 and ICD-10 codes) by having at least 1 record of inpatient or outpatient care between 1987 and 2009. Individuals treated with medication for ADHD between 2005-2009 were also included. Suicide: Identified from ICD-8, ICD-9 and ICD-10 codes in the NPR and the Cause of Death Register. Only individuals aged 12 years or older. Psychiatric comorbidities: ICD-8, ICD-…	Individuals with ADHD had an increased risk of both attempted suicide(OR 8.46, 95%CI 8.07-8.87) and completed suicide (OR 12.22, 95%CI 8.67-17.22) compared with control participants. This remained significant after adjusting for comorbid psychiatric disorderrs (OR 3.62 and OR 5.91, respectively). The risk of attempted suicide in ADHD paticipants differed significantly by sex (p <0.001), with the …
McIntyre R.S. et al. (2010) (19)	Canada	399 patients with MDD or BD, enrolled in the International Mood Disorders Collaborative Project. Age ≥ 18 years.	ADHD: MINI-Plus to evaluate for lifetime ADHD, DSM-IV criteria.. ASRS and WURS was administered to participants. MDD and BD: MINI-Plus.	5.4% of MDD participants and 17.6% (p <.001) with BD met the DSM-IV criteria for lifetime adult ADHD. Individuals with comorbid ADHD did not significantly differ from those without in terms of MINI-Plus suicide risk severity score and current suicide risk.
Meza J.I. et al. (2016) (45)	United States	140 girls with ADHD and 88 age- and etnicity matched girls. 6-12 years at baseline. Prospective follow-up after 5 years (Wave 2), 10 years (Wave 3) and 16 years (Wave 4). 93% retention rate.	ADHD: Ascertained in childhood via a screening process. The participant had to meet full criteria for ADHD with respect to diagnostic interview criteria. Self-injury / suicide: Barkley Suicide Questionnaire, self-injury questionnaire Other measures: childhood response inhibition (W1, CPT), adolescent peer social preference and victimization (W2)	W1 commission errors, indicator of response inhibition (RI), was positively assosiated with young-adult SI, SA and NSSI (p < 0.05). After adjusting for covariate, it significantly predicted W3 SA and NSSI severity. Teacher-rated adolescent social preference emerged as a partial mediator of the link between RI and SI/SA, while self-reported adolescent peer victimization emerged as a significant pa…
Meza J.I. et al. (2021) (34)	United States	140 girls with ADHD and 88 age- and etnicity matched girls. 6-12 years at baseline. Prospective follow-up after 5 years (Wave 2), 10 years (Wave 3) and 16 years (Wave 4). 93% retention rate.	ADHD: Ascertained in childhood via a screening process. The participant had to meet full criteria for ADHD with respect to diagnostic interview criteria. Self-injury / suidide: Barkley Suicide Questionnaire, Self-injury Questionnaire (SIQ), Self-Injurious Thoughts and Behaviors Interview (SITBI) Measures: SNAP-IV, CBCL, ROCF, ACE, peer rejection, perceived self-competence.	Significantly correlated with lifetime NSSI: CBCL externalizing T-score, SNAP inattention- and hyperactivity / impulsivity symptom severity score, global executive functioning and father's negative parenting reported in childhood. Significantly correlated with lifetime SI: Perceived self-competence reported in childhood was the sole significant independent predictor. Significantly correlated with…
Miller M. et al (2012) (46)	United States	140 girls with ADHD and 88 age- and etnicity matched girls. 6-12 years at baseline. Prospective follow-up after 5 years (Wave 2), 10 years (Wave 3) and 16 years (Wave 4). 93% retention rate.	ADHD: Ascertained in childhood via a screening process. The participant had to meet full criteria for ADHD with respect to diagnostic interview criteria. Self-injury / suidide: Barkley Suicide Questionnaire, Self-injury Questionnaire (SIQ) Executive function: CPT, ROCF, Cancel Undeline (CUL)	ROCF EPS and CPT commission (indicator of executive function) was associated with NSSI/suicide attempts.This assosiation remained signficant after controlling for IQ (p=0.016, ΔR2=1.90 and p=0.043, ΔR2=0.01, respectively). It was no longer significant after controlling for group status.
Murphy K.R. et al. (2002) (47)	United States	60 subjects diagnosed with ADHD-C. 36 subjects with ADHD-I. 64 subjects in control group. Age 17-28 years.	ADHD: Diagnosis was established if they met the DSM-IV criteria, and by the judgement of an expert clinician. Other instruments used include the Structured clinical interview of disruptive behavior disorders, ADHD Rating Scale for adults, Symptom Checklist 90 - revised and structured interview of educational, antisocial, drug/alcohol and mental health services histories.	A higher proportion of the ADHD-C group (15%) reported having attempted suicide in comparison to the control group (0%). The ADHD-I group did not differ significantly from the other two groups (2.8%; χ2 =12.56;df =2, p = .002)
Oh Y. et al. (2021) (35)	Republic of Korea	77 subjects with adult ADHD, aged 18 - 65 years, who visited the outpatient clinic of Samsung Medical Center between January 1, 2018 and December 31, 2019	ADHD: clinical DSM-IV-TR diagnosis confirmed by interview with a board-certified psychiatrist and comprehensive psychological evaluation by psychologist. Symptoms evaluated by MINI. Suicidality: MINI, the Hamilton Depression Rating Scale (HAM-D) Psychiatric diagnoses: MINI (DSM criteria)	Patients with ADHD combined subtype with severe emotional symptoms had recurrent thoughts of death and suicidal ideation more frequently than patients with ADHD inattentive dominant subtype or ADHD combined subtype with less emotional symptoms. Not significant difference in MINI suicide scores.
Olsson P. et al. (2022) (20)	Sweden	804 adults who presented with self-harm (SA or NSSI) at 3 Swedish hospitals. Median age 33 years. 93 individuals considered to have ADHD.	ADHD: A discharge ICD-10 diagnosis or a prescription for ADHD medication Psychiatric comorbidity: ICD-10 codes Suicide attempts: Medical records were reviewed for evidence of SA within 6 months, suicides were identified through national registers. C-SSRS, Suicide Intent Scale (SIS) and Suicide Assessment Scale (SUAS).	At the index self-harm episode, were NSSI more common among participants with ADHD. They were less likely to have a clinical diagnosis of depression at discharge, but they had signficantly higher mean scores on the MADRS-S and higher rates of personality disorder. The impulsivity trait was significantly more common among persons with ADHD, as was impulsivity in connection with the index episode i…
Ottosen C. et al. (2019) (36)	Denmark	All children born in Denmark from 1981 through 2013 (N = 1 665 729), identified in Danish nationwide registers. 32 308 individuals with ADHD (28,2% females)	ADHD, psychiatric comorbidities and suicidal behavior: ICD-8 and ICD-10 codes, obtained from patient registers. A diagnosis of ADHD was treated as a time-dependent exposure. Followed until the first diagnosis of the outcome disorder, death, emigration or December 31, 2013.	Suicidal behavior were more common in females with ADHD than males with ADHD (IR 124.38 vs IR 41.03) The association with ADHD was also significantly stronger in female than in male individuals (HR 1.28, p < 0.0001)
Owens E.B. et al. (2017) (37)	United States	140 girls with ADHD and 88 age- and etnicity matched girls. 6-12 years at baseline. Prospective follow-up after 5 years (Wave 2), 10 years (Wave 3) and 16 years (Wave 4). 93% retention rate.	ADHD: Ascertained in childhood via a screening process. The participant had to meet full criteria for ADHD with respect to diagnostic interview criteria. Self-injury / suicide: Barkley Suicide Questionnaire, Self-injury Questionnaire (SIQ), Self-Injurious Thoughts and Behaviors Interview (SITBI)	32 subjects termed as Desisters (met ADHD criteria at W1, but not at W3 or W4). 38 subjects termed as Partials (met ADHD criteria at W1 and at W3 or W4). 53 subjects termed as Persisters (met ADHD criteria at all three points). Partials (OR 2.9 and 5.0) and Persisters (OR 5.8 and 6.0) showed significantly higher rates of NSSI than comparisons. Persisters also showed significantly higher rates of …
Pinna M. et al. (2019) (38)	Italy	173 BD patients with ADHD and 530 BD patients without ADHD. Mean age 46.0. 54,9% women, 45,1% men.	ADHD and BD: Diagnosed according to DSM-IV criteria by an experienced mood disorder expert. Measures: HDRS, Hamilton Anxiety Rating Scale (HARS), Young Mania Rating Scale (YMRS), Mood Disorder Questionnaire (MDQ), TEMPS-A, ASRS	A family history of suicide were less likely among BD subjects with ADHD, compared to BD only subjects. BD patients with comorbid ADHD had a significantly higher risk of suicidal acts (48%, x2 = 6.95, p = 0.008), but not suicidal ideation (x2 = 1.41, p = 0.24). This did not remain as an independent predictor after multivariate logistic regression modeling.
Quenneville A.F. et al. (2022) (21)	Switzerland	353 individuals with ADHD, recruited at Geneva University Hospitals. 198 individuals were defined to have 1 or more lifetime anxiety disorders.	ADHD: Established by an anamnestic interview with a psychiatrist or a psychologists. All participants completed the DIVA 2.0. The DSM-IV criteria was applied. Lifetime anxiety disorders: Diagnostic Interview for Genetic Studies (DSM-IV) Suicide: Diagnostic Interview for Genetic Studies	34.84% of the participants had a history of suicide attempt. Participants with comorbid anxiety disorders had a higher rate of history of suicide attempt (OR 2.49, 95%CI 1.79-3.43, p < 0.001), when compared to those without comorbid anxiety disorders. After adjustment for age, gender, and other comorbid disorders (BD, BPD and MDD), they found that PTSD had the highest association with a history o…
Ruchkin V. et al. (2017) (39)	Sweden	370 incarcerated male juvenile delinquents from Northern Russia. Mean age 16.36. 64 subjects with ADHD.	ADHD and psychopathology: K-SADS-PL. Two psychiatrists conducted the interviews with diagnoses being assigned using DSM-IV criteria. Suicidal ideation and attempt: K-SADS-PL, Youth Self-Report (YSR), Beck Depression Inventory (BDI).	An ADHD diagnosis was s a significant predictor for SI, even after controlling for comorbidity. The interaction effect for ADHD by drug dependence explained an additional 4.4% of the variance, and emerged as a significant predictor as well. An ADHD diagnosis was also a significant predictor for SA, together with the interaction effects for ADHD by alcohol dependence.
Ryden E. et al. (2009) (51)	Sweden	159 patients with BD, recruited between October 2005 and April 2008. 26 patients with comorbid adult ADHD. 19 patients with comorbid childhood only ADHD.	BD: Affective Disorder Evaluation (ADE) to confirm diagnosis. MINI to screen for other psychiatric diagnoses. ADHD: Assessments conducted by two independent, board-certified psychiatrists in according to DSM-IV criteria. The Brown ADD assessment scale, ASRS, WURS and Autism-Tics, ADHD and other comorbidities (A-TAC) Suicide: Affective Disorder Evaluation (ADE)	Suicide was numerically more common (44,4% vs 30,7%, p = 0.08) in those with a history of childhood ADHD, but not statistically significant. When comparing BD only patients to BD + adult ADHD patients, there is not a significant difference (p = 0.093).
Sáez-Francàs N. et al. (2012) (58)	Spain	158 CFS patients - 47 diagnosed of childhood ADHD, with it persisting into adulthood in 33 patients. Age > 18 years.	CFS: Established according to Center for Disease Control criteria ADHD: CAADID part II was administered, and diagnosis ascertained according to DSM-IV criteria. Symptoms and severity evaluated with WURS, ADHD Rating Scale (ADHD-RS) and the Barrat Impulsivity Scale (BISS-11). Suicide: Plutchick Risk of Suicide Scale (RS)	CFS patients with ADHD had a significantly higher risk of suicide, when compared to CFS patients without ADHD (p < 0.001).
Silva C. et al. (2015) (48)	United States	997 adult outpatients. Mean age 27.17, 56.2% females.	Interpersonal Needs Questionnaire (INQ) Suicide: Acquired Capability for Suicide Scale (ACSS) Psychiatric diagnoses (including ADHD): Assessed by therapists in clinical psychology doctoral program using SCID-I and SCID-II, following DSM-IV criteria. Assigned in collaboration with licensed supervisors.	ADHD predominantly hyperactive-impulsive/combined type (β = -0.069, p <0.059) was a negative signficant predictor of thwarted belongingness. ADHD predominantly inattentive type (β = -0.073, p < 0.05) were a negative significant predictor of perceived burdensomeness. ADHD was not significantly associated with acquired capability for suicide.
Sun S. et al. (2019) (40)	Sweden	2 675 615 individuals born in Sweden from January 1, 1983, through December 31, 2009. 86 670 (3,2%) individuals with a diagnosis of ADHD. Identified from the Swedish national registers.	ADHD: Identified by first diagnosis (ICD-10 code) from the National Patient Register or the first prescription of ADHD medications from Prescribed Drug Register during follow-up. Suicide and all-cause mortality: ICD-10 codes.	The ADHD group had significantly higher incidences of all comorbid psychiatric disorders. The all-cause morality rate was 11.57 per 10 000 person-years, compared to 2.16 per 10 000 person-years in the non-ADHD group. ADHD was associated with an 8.63 (95%CI 6.27-11.88) times higher risk of dying due to suicide.The association between ADHD and all-cause mortality increased substantially with the nu…
Swanson E.N. et al. (2014) (49)	United States	140 girls with ADHD and 88 age- and etnicity matched girls. 6-12 years at baseline. Prospective follow-up after 5 years (Wave 2), 10 years (Wave 3) and 16 years (Wave 4). 93% retention rate.	ADHD: Ascertained in childhood via a screening process. The participant had to meet full criteria for ADHD with respect to diagnostic interview criteria. Self-injury / suicide: Self-Injury Questionnaire (SIQ), the Barkley suicide questionnaire and the Family Information Packet (FIP)	Young women with ADHD-C reported more frequent NSSI than comparison girls, but the two ADHD subtypes did not significantly differ. They also engaged in more severe NSSI with a wider variety of methods than the comparison and ADHD-I groups. Those with persistent ADHD had significantly higher reports of NSSI frequency, variety and severity when compared to those in the transient ADHD and comparison…
Torres I. et al. (2015) (56)	Spain	163 BD patients - 75.5% BD-I and 24.5% BD-II. 54% females. 29 patients with comorbid ADHD - 17 had ADHD in adulthood, 12 met the criteria for ADHD in childhood only. 41.2% ADHD-I, 23.5% ADHD-HI, 35.3% ADHD-C.	BD: Established by a psychiatrist through the SCID. ADHD: ASRS and WURS were used to screen for possible ADHD. Those who had a positive screening were referred to the ADHD Program and assessed with the CAADID. DSM-IV-TR criteria. Suicide attempts: Clinical interview	BD patients with ADHD were more likely to have attempted suicide (p = 0.030) and have a history of suicidal behavior (p = 0.006) than the patients with BD only. There was a lower porportion of severe suicidal attempts (15.4% vs 46.7%, p = 0.051) in the BD+ADHD group.
Umar M.U. et al. (2017) (41)	Nigeria	233 SUD individuals on drug rehabilitation. 50 individuals with ADHD.	ADHD: DIVA.2.0, based on the DSM-IV criteria. Symptoms and impairment evaluated with ASRS and Adult ADHD Quality of Life Questionnaire (AAQoL). SUD: SSADDA 6.1. DSM-IV criteria.	SUD patients with comorbid ADHD had a higher prevalence of suicidal ideation, but this was not statistically significant. (x2 = 5.940, p = 0.015)
Yoshimasu K. et al. (2019) (42)	United States	All children born between January 1, 1976 and December 31, 1982, to mothers who still lived in Rochester, Minnesota, at or after the age of 5 years. (n = 5718; 2 956 boys, 2 762 girls) 232 ADHD cases, 335 non-ADHD controls.	Childhood ADHD: Relied on recorded history of symptoms, clinical diagnosis, results on ADHD-related questionnaires and laboratory tests, and documentation of treatment with medications commonly prescribed for children with ADHD. Psychiatric comorbidity: MINI - 11 disorders as potential candidates. Suicide risk: MINI.	51 (22%) of the childhood ADHD cases met the criteria for sucidality on the MINI, compared to 10.4% of non-ADHD cases. (OR 2.42, 95%CI 1.51-3.86). The majority of subjects had severity scores in the low range (35/51 ADHD, 21/35 non-ADHD). They observed a statistically significant direct effect of ADHD on suicidality, after controlling for 11 comorbid psychiatic comorbidities. After adjusting for …
ADHD = Attention-deficit/hyperactivity disorder, SD = Substance dependence, SSADDA = Semi-structured Assessment for Drug Dependence and Alcoholism, DSM = Diagnostic and Statistical Manual of Mental Disorders, ICD = International Classification of Diseases, WHO = World Health Organization, BD = Bipolar disorder, OCD = Obsessive-compulsive disorder, K-SADS-PL = Kiddie Schedule for Affective Disorde…
